# Supplementary material for: Ozonation of Decalin as a Model Saturated Cyclic Molecule: A Spectroscopic Study
Source: Molecules. 2021 Sep 13;26(18):5565. doi: 10.3390/molecules26185565 (PMC8469405; doi:10.3390/molecules26185565)
Supplement: Supplementary file 1 [file molecules-26-05565-s001.zip]

Archive with 1 entries (1 files):
- molecules-1349698-supplementary.pdf
